# Supplementary material for: Improvement of Cardiometabolic Control with Dapagliflozin in Patients with Type 2 Diabetes in Primary Care: The AGORA-AP Study
Source: Medicina (Kaunas). 2025 Nov 23;61(12):2087. doi: 10.3390/medicina61122087 (PMC12734714; doi:10.3390/medicina61122087)
Supplement: Supplementary file 1 [file medicina-61-02087-s001.zip]

Archive with 1 entries (1 files):
- medicina-3971391-supplementary.pdf
